# Supplementary material for: Integrated pathway modules using time-course metabolic profiles and EST data from Milnesium tardigradum
Source: BMC Syst Biol. 2012 Jun 19;6:72. doi: 10.1186/1752-0509-6-72 (PMC3534414; doi:10.1186/1752-0509-6-72)
Supplement: Additional file 1 — Normalized metabolic profiles based on GC-MS for M. tardigradum. [file 1752-0509-6-72-S1.xlsx]

## Sheet: Tabelle1
Name analyte	id analyte	type isotopomer	name target	time group	cluster	time expected	time deviation	time deviation absolute	matching probability	matching mass count	fragment ratio deviation	max fragment ratio deviation	cluster match	data type	Cluster_Time	Cluster_Low_Time	Cluster_High_Time	Cluster_Time_Width	Time_Group	Cluster_Number	Cluster_Size	Sample_Value_Count	Max_Sample_Value_Count_Groups	Cluster_Text	NSC	de0060	de0720	de0900	de1020	de1080	de1110	de1140	de1170	de1185	de1200	re0000	re0005	re0010	re0015	re0020	re0060	re0090	re0150	re0210	re0270
																								Substrate (hydroponic, soil..)	na	1 h	12 h	15 h	17 h	18 h	18.30 h	19 h	19.30 h	19.45 h	20 h	0 min	5 min	10 min	15 min	20 min	60 min	90 min	150 min	210 min	270 min
M000413_A105003-101-x1[NA]_NA_1031.45_TRUE_VAR5_ALK_Pyridine, 2-hydroxy- (1TMS)	A105003-101-x1[NA]	101	A105003-101-x1[NA]	7	6054	1031.45	0.0552315	0.0552315	0.116667	14	0.180062	0.620801	992	normalize to internal Standard	1032.02	1017.18	1037.68	20.5	7	6054	15	21	100	6054@1032.02	0.0865085	0.11393	0.147438	0.156522	0.142397	0.122897	0.123145	0.180458	0.124512	0.238966	0.26355	0.111919	0.100801	0.121473	0.17039	0.192107	0.117096	0.147008	0.105025	0.150846	0.115822
M000026_A110001-101-x1[(DL-)]_NA_1087.41_TRUE_VAR5_ALK_Alanine (2TMS)	A110001-101-x1[(DL-)]	101	A110001-101-x1[(DL-)]	11	4988	1087.41	0.286099	0.286099	0.107143	3	0.301381	0.452071	946	normalize to internal Standard	1090.53	1075.26	1096.92	21.66	11	4988	3	21	100	4988@1090.53	0.318987	0.37124	0.350166	0.355589	0.321263	0.346542	0.366146	0.326032	0.33995	0.330925	0.308839	0.34687	0.374915	0.366372	0.319714	0.320721	0.457718	0.448585	0.3743	0.418455	0.438965
M000416_A110002-101-x1[NA]_NA_1105.27_PRED_VAR5_ALK_Hydroxylamine (3TMS)	A110002-101-x1[NA]	101	A110002-101-x1[NA]	12	4001	1105.27	0.0732316	0.0732316	0.243902	10	0.276397	0.840882	931	normalize to internal Standard	1106.08	1099.06	1111.5	12.44	12	4001	11	21	100	4001@1106.08	0.165141	0.196377	0.226093	0.179706	0.0445646	0.216346	0.222853	0.242558	0.129606	0.253926	0.224206	0.215483	0.20371	0.213489	0.260256	0.22308	0.171395	0.25074	0.201527	0.176555	0.242239
M000419_A114003-101-x1[NA]_NA_1136.97_TRUE_VAR5_ALK_Pyridine, 3-hydroxy- (1TMS)	A114003-101-x1[NA]	101	A114003-101-x1[NA]	14	47	1136.97	0.462246	0.462246	0.0888889	4	0.193723	0.327065	949	normalize to internal Standard	1142.25	1133.12	1158.66	25.54	14	47	4	21	100	47@1142.25	0.0142157	0.0146089	0.0154871	0.0208445	0.0175032	0.0181986	0.0168505	0.0225509	0.0195292	0.02356	0.0240023	0.0156254	0.0175679	0.0217085	0.0201837	0.0233256	0.0162715	0.0220328	0.0155749	0.018374	0.0185424
M000228_A117002-101-x1[NA]_NA_1160.82_TRUE_VAR5_ALK_Butanoic acid, 2-amino- (2TMS)	A117002-101-x1[NA]	101	A117002-101-x1[NA]	15	9128	1160.82	0.3357	0.3357	0.0909091	4	0.595595	1.13716	906	normalize to internal Standard	1164.73	1161.25	1168.76	7.51	15	9128	4	21	100	9128@1164.73	0.254678	0.281915	0.278383	0.3045	0.363187	0.273568	0.30229	0.256729	0.29695	0.264513	0.283027	0.281367	0.286811	0.318893	0.286808	0.285745	0.284917	0.312985	0.227793	0.272662	0.308538
M000507_A119001-101-x1[NA]_NA_1166.38_PRED_VAR5_ALK_Phosphoric acid monomethyl ester (2TMS)	A119001-101-x1[NA]	101	A119001-101-x1[NA]	18	6483	1166.38	0.614354	0.614354	0.191489	9	0.406801	1.00657	938	normalize to internal Standard	1173.59	1172.53	1176.67	4.14	18	6483	9	21	100	6483@1173.59	0.0361786	0.178271	0.234463	0.208408	0.25117	0.197526	0.273135	0.306897	0.233985	0.240128	0.138699	0.0978821	0.209368	0.184925	0.303212	0.199893	0.205183	0.241011	0.158369	0.19703	0.070986
M000030_A122001-101-x1[DL-]_NA_1207.7_TRUE_VAR5_ALK_Valine (2TMS)	A122001-101-x1[DL-]	101	A122001-101-x1[DL-]	20	9815	1207.7	0.194207	0.194207	0.111111	3	0.114369	0.171553	992	normalize to internal Standard	1210.05	1204.48	1213.22	8.74	20	9815	3	21	100	9815@1210.05	0.0450515	0.145778	0.10386	0.174791	0.229397	0.0957756	0.14617	0.0826994	0.102864	0.0590597	0.0533855	0.0625862	0.0983488	0.163804	0.126002	0.179158	0.251324	0.295269	0.228962	0.417357	0.381064
M000805_A127003-101-x1[NA]_NA_1236.34_PRED_VAR5_ALK_NA	A127003-101-x1[NA]	101	A127003-101-x1[NA]	24	155	1236.34	0.279077	0.279077	0.5	14	0.383457	1.01966	977	normalize to internal Standard	1239.8	1236.34	1246.62	10.28	24	155	17	21	100	155@1239.80	0.273435	0.25332	0.26948	0.305693	0.323735	0.294583	0.281099	0.326179	0.276006	0.331411	0.284271	0.269084	0.273082	0.299569	0.276672	0.325737	0.267396	0.322419	0.293619	0.268128	0.308569
M000364_A127002-101-x1[NA]_NA_1235.6_PRED_VAR5_ALK_Urea (2TMS)	A127002-101-x1[NA]	101	A127002-101-x1[NA]	24	173	1235.6	0.481644	0.481644	0.139535	6	0.17902	0.421098	952	normalize to internal Standard	1241.58	1234.61	1246.49	11.88	24	173	8	21	100	173@1241.58	0.212715	0.174038	0.180464	0.212442	0.218087	0.266036	0.259623	0.319397	0.184095	0.181785	0.181132	0.171599	0.148749	0.223838	0.230973	0.185443	0.170953	0.236418	0.202569	0.205969	0.441735
M000000_A125007-101-x1[NA]_NA_1255.25_TRUE_VAR5_ALK_Oxamic acid (2TMS)	A125007-101-x1[NA]	101	A125007-101-x1[NA]	24	135	1255.25	0.0398168	0.0398168	0.0535714	3	0.331175	0.496762	873	normalize to internal Standard	1255.75	1253.23	1256.87	3.64	24	135	3	17	100	135@1255.75	0.250764	0.346543	0.324093	0.326245	0.158081	0.342749	0.336708		0.248788			0.324377	0.294449	0.32658	0.267165	0.22988	0.271167	0.352778		0.308485	0.295343
M000015_A128001-101-x1[NA]_NA_1253.25_TRUE_VAR5_ALK_Serine (2TMS)	A128001-101-x1[NA]	101	A128001-101-x1[NA]	24	132	1253.25	0.214182	0.214182	0.108108	4	0.244298	0.386219	988	normalize to internal Standard	1255.94	1254.45	1257.75	3.3	24	132	4	21	100	132@1255.94	0.119966	0.178934	0.170488	0.235709	0.0909903	0.238842	0.213401	0.234304	0.142716	0.173242	0.155751	0.169619	0.168463	0.277393	0.158217	0.342354	0.167027	0.263424	0.217705	0.260561	0.23331
M000096_A128002-101-x1[NA]_NA_1262.44_PRED_VAR5_ALK_Ethanolamine (3TMS)	A128002-101-x1[NA]	101	A128002-101-x1[NA]	25	285	1262.44	-0.0443782	0.0443782	0.214286	6	0.50623	1.10798	947	normalize to internal Standard	1261.88	1258.7	1263.23	4.53	25	285	6	21	100	285@1261.88	0.24164	0.26891	0.260422	0.278519	0.209012	0.278297	0.25998	0.275347	0.273618	0.29413	0.247466	0.262836	0.275838	0.281351	0.260669	0.295927	0.252682	0.286201	0.273778	0.271155	0.2813
M000075_A129001-101-x1[NA]_NA_1262.34_TRUE_VAR5_ALK_Phosphoric acid (3TMS)	A129001-101-x1[NA]	101	A129001-101-x1[NA]	25	260	1262.34	0.327677	0.327677	0.478261	33	0.545661	2.66788	945	normalize to internal Standard	1266.49	1255.02	1282.19	27.17	25	260	72	21	100	260@1266.49	0.0975069	0.393697	0.414319	0.381244	0.335059	0.424086	0.402622	0.399962	0.396564	0.434038	0.41463	0.403103	0.384018	0.376479	0.401551	0.358686	0.39173	0.425246	0.377221	0.386029	0.237793
M000000_A129003-101-x1[NA]_NA_1262.29_TRUE_VAR5_ALK_Glycerol (3TMS)	A129003-101-x1[NA]	101	A129003-101-x1[NA]	25	270	1262.29	0.360734	0.360734	0.1	5	0.265373	0.461415	967	normalize to internal Standard	1266.86	1262.76	1277.11	14.35	25	270	5	21	100	270@1266.86	0.376797	0.301042	0.318887	0.363466	0.343491	0.27981	0.303309	0.339968	0.253777	0.318949	0.258297	0.342567	0.317623	0.321945	0.274434	0.358464	0.36326	0.368077	0.286318	0.33594	0.404535
M000017_A132002-101-x2[L-]_NA_1286.75_TRUE_VAR5_ALK_Isoleucine (2TMS)	A132002-101-x2[L-]	101	A132002-101-x2[L-]	27	6521	1286.75	0.244978	0.244978	0.0625	4	0.429378	0.821526	989	normalize to internal Standard	1289.91	1288.84	1293.92	5.08	27	6521	4	21	100	6521@1289.91	0.0455804	0.128432	0.0950005	0.182487	0.226	0.10416	0.149357	0.086717	0.100448	0.0597773	0.0432907	0.0588643	0.11236	0.179873	0.112825	0.196125	0.274507	0.319872	0.264114	0.426782	0.416346
M000016_A132001-101-x2[L-]_NA_1291.63_PRED_VAR5_ALK_Threonine, L- (2TMS)	A132001-101-x2[L-]	101	A132001-101-x2[L-]	27	8299	1291.63	-0.0736046	0.0736046	0.0681818	3	0.0744108	0.111616	983	normalize to internal Standard	1290.68	1279.77	1295.36	15.59	27	8299	3	21	100	8299@1290.68	0.0255924	0.109499	0.130428	0.173388	0.119225	0.144495	0.173704	0.151584	0.11273	0.066001	0.099608	0.0673913	0.0658839	0.137034	0.136888	0.270997	0.13537	0.190042	0.188697	0.205634	0.185509
M000031_A133001-101-x1[NA]_NA_1302.28_TRUE_VAR5_ALK_Glycine (3TMS)	A133001-101-x1[NA]	101	A133001-101-x1[NA]	29	4136	1302.28	0.118114	0.118114	0.265306	13	0.419529	1.17419	914	normalize to internal Standard	1303.82	1302.88	1305.18	2.3	29	4136	14	21	100	4136@1303.82	0.088717	0.152953	0.146081	0.175704	0.110324	0.17138	0.183876	0.171652	0.138306	0.136594	0.103174	0.126545	0.168336	0.206501	0.142778	0.218351	0.175699	0.246377	0.197408	0.242723	0.256455
M000073_A135003-101-x1[DL-]_NA_1320.58_TRUE_VAR5_ALK_Glyceric acid (3TMS)	A135003-101-x1[DL-]	101	A135003-101-x1[DL-]	31	5305	1320.58	0.323053	0.323053	0.222222	12	0.54274	1.4979	794	normalize to internal Standard	1324.86	1319.97	1334.46	14.49	31	5305	12	21	100	5305@1324.86	0.229949	0.134362	0.142487	0.223783	0.204862	0.246274	0.155817	0.21627	0.16391	0.240701	0.203898	0.431252	0.330682	0.207127	0.169829	0.258371	0.148991	0.201986	0.154521	0.17043	0.187371
M000000_A133011-101-x1[NA]_NA_1332.25_TRUE_VAR5_ALK_Lumichrome (2MEOX)	A133011-101-x1[NA]	101	A133011-101-x1[NA]	31	4123	1332.25	0.0502656	0.0502656	0.101562	13	0.34267	0.966164	961	normalize to internal Standard	1332.92	1321.87	1334.95	13.08	31	4123	13	21	100	4123@1332.92	0.0194104	0.179312	0.171853	0.236271	0.284614	0.23254	0.183623	0.315652	0.26804	0.288372	0.165227	0.139106	0.171688	0.240147	0.218875	0.254531	0.146363	0.229278	0.177193	0.175965	0.203361
M000456_A136001-101-x1[]__1335.82_TRUE_VAR5_ALK_Uracil (2TMS)	A136001-101-x1[]	101	A136001-101-x1[]	33	13753	1335.82	0.131581	0.131581	0.0322581	3	0.13422	0.20133	946	normalize to internal Standard	1337.58	1336.15	1338.82	2.67	33	13753	3	21	100	13753@1337.58	0.0173329	0.034712	0.0382003	0.0526743	0.0379436	0.0420576	0.0454012	0.0496632	0.047794	0.0490065	0.0281554	0.0265969	0.0500534	0.0610277	0.0504679	0.0510924	0.0407607	0.0484726	0.0581915	0.068425	0.0431925
M000000_A134008-101-x1[NA]_NA_1344.54_TRUE_VAR5_ALK_Putrescine (2TMS)	A134008-101-x1[NA]	101	A134008-101-x1[NA]	36	5046	1344.54	0.0527783	0.0527783	0.177419	11	0.927041	2.83995	961	normalize to internal Standard	1345.25	1341.1	1351.96	10.86	36	5046	13	21	100	5046@1345.25	0.11458	0.0827603	0.0886193	0.0871235	0.0167656	0.0976139	0.0880166	0.16749	0.0552541	0.187586	0.170092	0.131037	0.0809532	0.0818453	0.0937003	0.185383	0.054346	0.143217	0.119075	0.0755948	0.13859
M000067_A137001-101-x1[E-]_NA_1347.77_TRUE_VAR5_ALK_Fumaric acid (2TMS)	A137001-101-x1[E-]	101	A137001-101-x1[E-]	37	13643	1347.77	0.00667725	0.00667725	0.0508475	3	0.172448	0.258672	964	normalize to internal Standard	1347.86	1346.84	1348.78	1.94	37	13643	3	21	100	13643@1347.86	0.029674	0.126116	0.137984	0.180756	0.206181	0.099912	0.161223	0.110861	0.137793	0.0636394	0.0470506	0.0491669	0.184078	0.150188	0.15034	0.192195	0.261662	0.363753	0.252309	0.247166	0.185073
M000019_A137002-101-x1[NA]_NA_1355.33_TRUE_VAR5_ALK_Homoserine (2TMS)	A137002-101-x1[NA]	101	A137002-101-x1[NA]	37	6505	1355.33	-0.247785	0.247785	0.0519481	4	0.531056	0.9567	784	normalize to internal Standard	1351.98	1350.29	1357.27	6.98	37	6505	5	21	100	6505@1351.98	0.0694428	0.118247	0.143957	0.205404	0.224195	0.19343	0.146104	0.263936	0.208247	0.211824	0.144393	0.108627	0.17206	0.267203	0.203694	0.228961	0.143061	0.227084	0.21098	0.154901	0.156532
M000015_A138001-101-x1[NA]_NA_1352.68_TRUE_VAR5_ALK_Serine (3TMS)	A138001-101-x1[NA]	101	A138001-101-x1[NA]	37	12269	1352.68	0.117406	0.117406	0.0357143	3	0.170396	0.255594	945	normalize to internal Standard	1354.27	1352.84	1355.2	2.36	37	12269	3	21	100	12269@1354.27	0.159365	0.273347	0.237656	0.303389	0.302432	0.304102	0.317908	0.255215	0.226182	0.202376	0.167506	0.212479	0.23893	0.372466	0.202917	0.389462	0.270137	0.309958	0.254091	0.38577	0.31122
M000461_A138003-101-x1[NA]_NA_1360.69_TRUE_VAR5_ALK_Nonanoic acid (1TMS)	A138003-101-x1[NA]	101	A138003-101-x1[NA]	37	6352	1360.69	0.00367447	0.00367447	0.162162	6	0.168933	0.323497	980	normalize to internal Standard	1360.74	1359.22	1361.53	2.31	37	6352	6	21	100	6352@1360.74	0.119163	0.102855	0.112405	0.0913961	0.123942	0.08311	0.0732573	0.0865968	0.0996893	0.185878	0.104838	0.11241	0.151806	0.154378	0.259603	0.278979	0.196693	0.157536	0.160689	0.124171	0.207213
M000016_A140001-101-x2[L-]_NA_1377.64_TRUE_VAR5_ALK_Threonine (3TMS)	A140001-101-x2[L-]	101	A140001-101-x2[L-]	44	466	1377.64	0.0877543	0.0877543	0.347826	24	0.387727	1.16661	893	normalize to internal Standard	1378.85	1378.06	1381.85	3.79	44	466	25	21	100	466@1378.85	0.0306166	0.167434	0.18212	0.224442	0.366947	0.178922	0.251193	0.152061	0.222558	0.0827786	0.0638239	0.0682311	0.101291	0.227901	0.161569	0.269138	0.227082	0.212531	0.163085	0.284818	0.215337
M000000_A142003-101-x1[NA]_NA_1402.44_PRED_VAR5_ALK_NA	A142003-101-x1[NA]	101	A142003-101-x1[NA]	54	4169	1402.44	-0.0927816	0.0927816	0.186047	8	0.533998	1.31432	814	normalize to internal Standard	1401.14	1399.53	1405.34	5.81	54	4169	12	21	100	4169@1401.14	0.265466	0.0954751	0.138725	0.108725	0.0957863	0.148887	0.100035	0.180253	0.079045	0.129408	0.0771174	0.150959	0.0980443	0.159205	0.093854	0.123867	0.426277	0.134686	0.0989772	0.112765	0.118155
M000102_A143001-101-x1[NA]_NA_1402.77_PRED_VAR5_ALK_Glutaric acid (2TMS)	A143001-101-x1[NA]	101	A143001-101-x1[NA]	54	6360	1402.77	-0.0335164	0.0335164	0.038961	3	0.15786	0.23679	917	normalize to internal Standard	1402.3	1401.18	1403.19	2.01	54	6360	3	21	100	6360@1402.30	0.267486	0.195942	0.166338	0.17151	0.141052	0.230852	0.167981	0.164423	0.164123	0.161077	0.163783	0.283326	0.174724	0.173201	0.124715	0.251871	0.238893	0.141944	0.18219	0.206856	0.171744
M000000_A143002-101-x1[NA]_NA_1411.83_PRED_VAR5_ALK_NA	A143002-101-x1[NA]	101	A143002-101-x1[NA]	58	490	1411.83	-0.15678	0.15678	0.333333	7	0.298589	0.656855	965	normalize to internal Standard	1409.62	1407.7	1410.15	2.45	58	490	8	21	100	490@1409.62	0.250252	0.226018	0.22516	0.243822	0.221773	0.261233	0.252042	0.293911	0.262382	0.293415	0.252598	0.229018	0.246012	0.270176	0.241102	0.274021	0.210992	0.287638	0.243944	0.223971	0.283778
M000000_A144004-101-x1[NA]_NA_1417.08_PRED_VAR5_ALK_NA	A144004-101-x1[NA]	101	A144004-101-x1[NA]	60	7612	1417.08	0.0444379	0.0444379	0.0645161	4	0.308439	0.54847	873	normalize to internal Standard	1417.71	1415.77	1418.91	3.14	60	7612	4	21	100	7612@1417.71	0.15937	0.201398	0.183968	0.22855	0.234165	0.28199	0.217802	0.298838	0.26067	0.298221	0.210881	0.18277	0.214537	0.26459	0.224375	0.225888	0.186552	0.266223	0.29778	0.195332	0.211101
M000000_A143003-101-x1[NA]_NA_1421.66_PRED_VAR5_ALK_NA	A143003-101-x1[NA]	101	A143003-101-x1[NA]	60	553	1421.66	-0.167691	0.167691	0.139535	6	0.248087	0.556353	988	normalize to internal Standard	1419.28	1418.94	1419.78	0.84	60	553	6	21	100	553@1419.28	0.276408	0.256327	0.245418	0.273607	0.247322	0.295056	0.271378	0.320644	0.284506	0.326962	0.278765	0.265889	0.281777	0.29814	0.267432	0.305339	0.227073	0.326585	0.269563	0.264459	0.321636
M000033_A144003-101-x1[NA]_NA_1422.3_TRUE_VAR5_ALK_Aspartic acid (2TMS)	A144003-101-x1[NA]	101	A144003-101-x1[NA]	61	8313	1422.3	-0.00632818	0.00632818	0.0714286	4	0.233757	0.43254	841	normalize to internal Standard	1422.21	1421.83	1423.96	2.13	61	8313	4	21	100	8313@1422.21	0.0563061	0.0850308	0.0990059	0.122939	0.0469866	0.110381	0.151129	0.11644	0.0988969	0.144628	0.152244	0.255238	0.11087	0.160948	0.139826	0.296684	0.07047	0.149736	0.0973913	0.153673	0.08942
M000027_A144001-101-x1[NA]_NA_1424.39_TRUE_VAR5_ALK_Alanine, beta- (3TMS)	A144001-101-x1[NA]	101	A144001-101-x1[NA]	61	4067	1424.39	-0.0196614	0.0196614	0.0594059	6	0.355844	0.921076	968	normalize to internal Standard	1424.11	1423.16	1424.54	1.38	61	4067	6	20	100	4067@1424.11		0.0261836	0.0245697	0.068257	0.0379382	0.014938	0.0300052	0.0177327	0.0217389	0.0115663	0.0114891	0.0532002	0.0388525	0.0523994	0.0547065	0.119953	0.0881916	0.0978192	0.102106	0.235163	0.17709
M000597_A144008-101-x1[NA]_NA_1431.57_TRUE_VAR5_ALK_Erythronic acid-1,4-lactone (2TMS)	A144008-101-x1[NA]	101	A144008-101-x1[NA]	64	6814	1431.57	-0.169331	0.169331	0.225	9	0.192245	0.627794	933	normalize to internal Standard	1429.15	1428.55	1432.27	3.72	64	6814	9	21	100	6814@1429.15	0.376286	0.229726	0.216136	0.200646	0.302312	0.378402	0.230661	0.231481	0.215044	0.24988	0.241914	0.263116	0.234478	0.2081	0.22114	0.220958	0.378547	0.206196	0.206868	0.221182	0.18123
M000000_A145003-101-x1[NA]_NA_1434.06_PRED_VAR5_ALK_NA	A145003-101-x1[NA]	101	A145003-101-x1[NA]	65	10857	1434.06	0.274685	0.274685	0.0170068	5	0.34536	0.751643	905	normalize to internal Standard	1438.01	1437.47	1438.48	1.01	65	10857	5	21	100	10857@1438.01	0.216079	0.193572	0.102517	0.0833146	0.069769	0.181221	0.113675	0.0640458	0.139241	0.061844	0.068143	0.204301	0.0862706	0.0713122	0.0727543	0.0742235	0.139403	0.054003	0.11755	0.0974049	0.0700657
M000000_A146004-101-x1[NA]_NA_1437.54_PRED_VAR5_ALK_NA	A146004-101-x1[NA]	101	A146004-101-x1[NA]	67	785	1437.54	0.295464	0.295464	0.195122	8	0.583097	1.41965	970	normalize to internal Standard	1441.8	1441.28	1442.66	1.38	67	785	8	21	100	785@1441.80	0.216071	0.186386	0.1215	0.0951986	0.0805206	0.181457	0.129359	0.0798859	0.141505	0.0808793	0.0804475	0.193546	0.0999167	0.0878841	0.0901302	0.0741252	0.147034	0.0655818	0.133886	0.114848	0.0824538
M000000_A147001-101-x1[NA]_NA_1459.86_PRED_VAR5_ALK_NA	A147001-101-x1[NA]	101	A147001-101-x1[NA]	72	4075	1459.86	-0.525399	0.525399	0.454545	10	0.587527	1.31734	821	normalize to internal Standard	1452.23	1451.82	1453.31	1.49	72	4075	11	21	100	4075@1452.23	0.252294	0.231749	0.232749	0.258752	0.223985	0.263412	0.252872	0.291826	0.262767	0.303709	0.275775	0.250089	0.250737	0.281172	0.265445	0.299733	0.202799	0.302032	0.272864	0.247368	0.27415
M000000_A145011-101-x1[NA]_NA_1458.99_TRUE_VAR5_ALK_Cysteamine (3TMS)	A145011-101-x1[NA]	101	A145011-101-x1[NA]	73	611	1458.99	-0.201916	0.201916	0.0833333	6	0.759522	1.87865	827	normalize to internal Standard	1456.05	1455.21	1459.05	3.84	73	611	10	21	100	611@1456.05	0.25286	0.23665	0.240208	0.259054	0.257044	0.271832	0.248862	0.299315	0.272034	0.314629	0.283211	0.25167	0.2638	0.29117	0.269806	0.302142	0.218467	0.302768	0.278862	0.250054	0.29122
M000000_A147005-101-x1[NA]_NA_1463.45_PRED_VAR5_ALK_NA	A147005-101-x1[NA]	101	A147005-101-x1[NA]	73	567	1463.45	-0.116984	0.116984	0.413793	12	0.307448	1.08718	972	normalize to internal Standard	1461.74	1457.65	1468.37	10.72	73	567	41	21	100	567@1461.74	0.0547049	0.0460244	0.027848	0.0637523	0.418553	0.0414026	0.0358496	0.0529715	0.105129	0.0458146	0.040341	0.0379441	0.0459226	0.0546665	0.0353873	0.0491747	0.0427169	0.041656	0.0569033	0.0435557	0.0314597
M000000_A148003-101-x1[NA]_NA_1466.06_PRED_VAR5_ALK_NA	A148003-101-x1[NA]	101	A148003-101-x1[NA]	73	637	1466.06	-0.135239	0.135239	0.0588235	3	0.514072	0.771109	919	normalize to internal Standard	1464.08	1461.86	1464.51	2.65	73	637	3	19	100	637@1464.08		0.0215171	0.00824346	0.0407827	0.437903	0.0181356	0.0148471	0.0180338	0.0383808	0.00706545		0.0181149	0.0314392	0.0322746	0.0119761	0.0427379	0.0665102	0.0596714	0.083641	0.0587359	0.052229
M000000_A147011-101-x1[NA]_NA_1467.5_PRED_VAR5_ALK_NA	A147011-101-x1[NA]	101	A147011-101-x1[NA]	73	584	1467.5	-0.0477229	0.0477229	0.34375	11	0.333861	1.11947	936	normalize to internal Standard	1466.8	1461.7	1467.66	5.96	73	584	13	21	100	584@1466.80	0.127542	0.132529	0.100839	0.196659	0.201366	0.306093	0.133925	0.169644	0.120703	0.164669	0.137996	0.148269	0.116281	0.154052	0.130916	0.226002	0.110402	0.130863	0.149792	0.10732	0.372302
M000065_A149001-101-x1[NA]_NA_1479.83_TRUE_VAR5_ALK_Malic acid (3TMS)	A149001-101-x1[NA]	101	A149001-101-x1[NA]	73	570	1479.83	-0.0818331	0.0818331	0.276316	21	0.230199	0.705352	933	normalize to internal Standard	1478.62	1478.04	1479.01	0.97	73	570	22	20	100	570@1478.62		0.0962414	0.1093	0.157419	0.176541	0.0927117	0.119153	0.0708374	0.120383	0.0224528	0.00911756	0.030409	0.208756	0.179728	0.125121	0.205172	0.285499	0.372423	0.291002	0.228527	0.137915
M000054_A150002-101-x1[NA]_NA_1493.27_TRUE_VAR5_ALK_Erythritol (4TMS)	A150002-101-x1[NA]	101	A150002-101-x1[NA]	78	4096	1493.27	0.039495	0.039495	0.078125	5	0.603878	1.22135	637	normalize to internal Standard	1493.86	1492.7	1501.24	8.54	78	4096	6	21	100	4096@1493.86	0.204103	0.154432	0.138894	0.167867	0.149768	0.208785	0.164965	0.223725	0.201448	0.232685	0.203021	0.14485	0.148373	0.222007	0.198562	0.167982	0.109946	0.215872	0.278067	0.141792	0.127384
M000033_A152002-101-x1[NA]_NA_1512.45_TRUE_VAR5_ALK_Aspartic acid (3TMS)	A152002-101-x1[NA]	101	A152002-101-x1[NA]	83	12140	1512.45	-0.083378	0.083378	0.0923077	6	0.124661	0.230445	979	normalize to internal Standard	1511.19	1510.49	1511.95	1.46	83	12140	6	21	100	12140@1511.19	0.0525245	0.0971824	0.131573	0.155557	0.324653	0.109456	0.205225	0.13288	0.186849	0.144941	0.142302	0.299645	0.159829	0.224703	0.16491	0.366093	0.12656	0.144179	0.0845143	0.237998	0.0991495
M000018_A152001-101-x1[NA]_NA_1516.11_TRUE_VAR5_ALK_Methionine (2TMS)	A152001-101-x1[NA]	101	A152001-101-x1[NA]	85	7081	1516.11	-0.0376104	0.0376104	0.0888889	4	0.223417	0.43307	982	normalize to internal Standard	1515.54	1515.03	1516.19	1.16	85	7081	4	20	100	7081@1515.54		0.143539	0.101866	0.105834	0.347817	0.0807364	0.127655	0.0612774	0.0970417	0.0288138	0.0198377	0.0159511	0.054829	0.0865262	0.13029	0.101213	0.152402	0.178066	0.118791	0.21181	0.172996
M000037_A153002-101-x1[NA]_NA_1522.86_TRUE_VAR5_ALK_Pyroglutamic acid (2TMS)	A153002-101-x1[NA]	101	A153002-101-x1[NA]	86	795	1522.86	-0.0243023	0.0243023	0.354839	11	0.214993	0.601278	950	normalize to internal Standard	1522.49	1519.7	1523.53	3.83	86	795	12	21	100	795@1522.49	0.12879	0.259651	0.245449	0.269189	0.270229	0.24535	0.276981	0.290266	0.260566	0.304773	0.227105	0.285984	0.301464	0.294559	0.252273	0.321146	0.281388	0.343623	0.292589	0.27857	0.204381
M000114_A153003-101-x1[NA]_NA_1527.46_TRUE_VAR5_ALK_Butanoic acid, 4-amino- (3TMS)	A153003-101-x1[NA]	101	A153003-101-x1[NA]	87	4265	1527.46	-0.148834	0.148834	0.184615	12	1.08305	2.40537	885	normalize to internal Standard	1525.19	1524.5	1525.87	1.37	87	4265	12	20	100	4265@1525.19		0.0151958	0.00966845	0.0358723	0.017789	0.00595889	0.0276068	0.00812258	0.0214069	0.00719742	0.00658928	0.0439061	0.0404059	0.040514	0.0126967	0.0727789	0.0227631	0.0239814	0.0298055	0.0274746	0.0595191
M999999_A154001-101-x1[NA]_NA_1531.74_PRED_VAR5_ALK_Erythronic acid (4TMS)	A154001-101-x1[NA]	101	A154001-101-x1[NA]	87	851	1531.74	-0.0790576	0.0790576	0.5	28	0.486036	1.46465	837	normalize to internal Standard	1530.53	1529.73	1534.54	4.81	87	851	29	21	100	851@1530.53	0.122528	0.225792	0.190841	0.173011	0.320489	0.447027	0.235727	0.228254	0.204246	0.250079	0.21614	0.283923	0.23438	0.183098	0.2131	0.173622	0.419738	0.171227	0.166294	0.211219	0.15132
M000000_A158004-101-x1[NA]_NA_1572.85_TRUE_VAR5_ALK_Glutaric acid, 2-oxo- (1MEOX) (2TMS) MP	A158004-101-x1[NA]	101	A158004-101-x1[NA]	94	7969	1572.85	-0.0916374	0.0916374	0.0540541	4	0.950789	1.84816	479	normalize to internal Standard	1571.41	1570.28	1572.41	2.13	94	7969	4	13	100	7969@1571.41			0.00230288	0.00207213	0.0020939		0.00202541	0.00149085	0.00202029				0.00135134	0.00128489	0.00216653	0.00163192		0.00128093	0.00296719	0.00269824
M000000_A161002-101-x1[NA]_NA_1600_PRED_VAR5_ALK_NA	A161002-101-x1[NA]	101	A161002-101-x1[NA]	99	5963	1600	-0.143957	0.143957	0.282051	11	0.425369	1.26669	963	normalize to internal Standard	1597.7	1596.71	1598.16	1.45	99	5963	11	21	100	5963@1597.70	0.238813	0.195348	0.15385	0.136961	0.140679	0.199322	0.140883	0.105109	0.166343	0.116248	0.117673	0.203658	0.125915	0.123486	0.124845	0.119157	0.17406	0.109494	0.153971	0.14412	0.103505
M000036_A163001-101-x1[L-]_NA_1614.29_TRUE_VAR5_ALK_Glutamic acid (3TMS)	A163001-101-x1[L-]	101	A163001-101-x1[L-]	107	1038	1614.29	0.0371542	0.0371542	0.197368	15	0.294393	0.797191	983	normalize to internal Standard	1614.89	1614.41	1615.9	1.49	107	1038	15	21	100	1038@1614.89	0.00341453	0.185689	0.154412	0.182748	0.292191	0.116754	0.193749	0.184886	0.188664	0.183913	0.0875837	0.227895	0.25024	0.187527	0.218981	0.30115	0.19557	0.286275	0.140884	0.189755	0.125828
M000575_A164006-101-x1[NA]_NA_1628.94_TRUE_VAR5_ALK_Tartaric acid (4TMS)	A164006-101-x1[NA]	101	A164006-101-x1[NA]	110	6535	1628.94	-0.03439	0.03439	0.126984	16	0.268252	0.770288	916	normalize to internal Standard	1628.38	1627.91	1629.52	1.61	110	6535	16	21	100	6535@1628.38	0.270981	0.229759	0.229401	0.289448	0.293155	0.245095	0.253264	0.267493	0.25487	0.284678	0.256924	0.200796	0.245643	0.278892	0.278145	0.282006	0.238174	0.336862	0.283903	0.255792	0.158473
M000011_A164001-101-x1[NA]_NA_1630.03_TRUE_VAR5_ALK_Phenylalanine (2TMS)	A164001-101-x1[NA]	101	A164001-101-x1[NA]	110	11955	1630.03	-0.0822747	0.0822747	0.0416667	3	0.0695726	0.104359	986	normalize to internal Standard	1628.69	1628.08	1629.02	0.94	110	11955	3	21	100	11955@1628.69	0.0453003	0.146376	0.125803	0.188719	0.271766	0.137137	0.181649	0.130852	0.155413	0.0849856	0.0614073	0.0448542	0.113221	0.186403	0.147969	0.275978	0.245597	0.334714	0.2543	0.293603	0.267611
M000000_A164015-101-x1[NA]_NA_1645.55_TRUE_VAR5_ALK_Propane, 1,2-diamino- (4TMS)	A164015-101-x1[NA]	101	A164015-101-x1[NA]	114	1117	1645.55	-0.108288	0.108288	0.132231	16	0.227369	0.683289	946	normalize to internal Standard	1643.77	1640.94	1644.61	3.67	114	1117	17	21	100	1117@1643.77	0.0106788	0.296955	0.303447	0.227544	0.074111	0.304481	0.265522	0.366793	0.262646	0.386281	0.318725	0.266073	0.32838	0.25976	0.235135	0.241705	0.238229	0.355314	0.229155	0.195892	0.256344
M000479_A166003-101-x1[NA]_NA_1654.1_TRUE_VAR5_ALK_Dodecanoic acid (1TMS)	A166003-101-x1[NA]	101	A166003-101-x1[NA]	118	9536	1654.1	-0.0320519	0.0320519	0.0666667	3	0.384734	0.577102	771	normalize to internal Standard	1653.57	1653.13	1653.93	0.8	118	9536	3	21	100	9536@1653.57	0.295256	0.271554	0.251342	0.263383	0.275355	0.30345	0.210168	0.275721	0.252868	0.34537	0.251367	0.23798	0.257119	0.314594	0.24039	0.287971	0.210459	0.263662	0.247503	0.213864	0.224611
M000229_A171007-101-x1[NA]_NA_1698.82_TRUE_VAR5_ALK_Suberic acid (2TMS)	A171007-101-x1[NA]	101	A171007-101-x1[NA]	129	6006	1698.82	-0.112558	0.112558	0.140625	9	0.414905	0.921385	858	normalize to internal Standard	1696.91	1694.94	1697.85	2.91	129	6006	9	15	100	6006@1696.91	0.262775	0.204195	0.109824	0.092588	0.124302	0.187077		0.0938457			0.085595	0.21707	0.0938161	0.0970472		0.0860219		0.0649605		0.108042	0.0693485
M000000_A170011-101-x1[NA]_NA_1703.66_PRED_VAR5_ALK_NA	A170011-101-x1[NA]	101	A170011-101-x1[NA]	130	13265	1703.66	-0.130478	0.130478	0.130435	6	0.583183	1.39433	862	normalize to internal Standard	1701.44	1700.97	1702.03	1.06	130	13265	8	21	100	13265@1701.44	0.218433	0.197952	0.121381	0.10519	0.0973293	0.190782	0.10988	0.0972366	0.149697	0.0910934	0.118934	0.183177	0.111105	0.0935069	0.0987519	0.0931462	0.152168	0.0939637	0.147693	0.121474	0.0822991
M000186_A175002-101-x1[NA]_NA_1736.7_TRUE_VAR5_ALK_Putrescine (4TMS)	A175002-101-x1[NA]	101	A175002-101-x1[NA]	136	1678	1736.7	-0.13492	0.13492	0.178571	10	0.391408	1.06973	950	normalize to internal Standard	1734.36	1731.84	1734.96	3.12	136	1678	12	21	100	1678@1734.36	0.0684696	0.294817	0.278098	0.250809	0.120041	0.295919	0.270515	0.370579	0.267979	0.381379	0.314991	0.296325	0.322131	0.282081	0.240176	0.271453	0.271874	0.353893	0.234123	0.215139	0.287969
M000000_A175008-101-x1[NA]_NA_1741.25_PRED_VAR5_ALK_NA	A175008-101-x1[NA]	101	A175008-101-x1[NA]	137	1545	1741.25	0.534103	0.534103	0.431818	19	0.628599	1.81424	934	normalize to internal Standard	1750.6	1747.77	1752.53	4.76	137	1545	44	21	100	1545@1750.60	0.049026	0.248546	0.233988	0.336374	0.240723	0.0947512	0.259002	0.307595	0.2678	0.3221	0.279705	0.219996	0.269004	0.243355	0.22835	0.281004	0.188946	0.203213	0.26993	0.257545	0.269362
M000328_A177002-101-x1[NA]_NA_1750.51_TRUE_VAR5_ALK_Glycerol-3-phosphate (4TMS)	A177002-101-x1[NA]	101	A177002-101-x1[NA]	137	1535	1750.51	0.0570936	0.0570936	0.143885	20	0.343822	0.973216	939	normalize to internal Standard	1751.51	1750.27	1752.02	1.75	137	1535	20	21	100	1535@1751.51	0.00152073	0.120994	0.128713	0.206205	0.194611	0.136602	0.158459	0.264432	0.147258	0.272918	0.174604	0.113683	0.214811	0.256002	0.16256	0.298352	0.181385	0.264417	0.187263	0.143724	0.0589213
M000000_A176011-101-x1[NA]_NA_1756.69_PRED_VAR5_ALK_NA	A176011-101-x1[NA]	101	A176011-101-x1[NA]	138	5620	1756.69	-0.0757679	0.0757679	0.59375	19	0.515554	1.68284	781	normalize to internal Standard	1755.36	1753	1758	5	138	5620	31	20	100	5620@1755.36		0.152644	0.223822	0.200461	0.171667	0.138647	0.175841	0.211228	0.227965	0.340699	0.298461	0.163821	0.185853	0.143584	0.16099	0.196878	0.100336	0.0975225	0.104955	0.155227	0.149102
M000000_A178008-101-x1[NA]_NA_1766.47_PRED_VAR5_ALK_NA	A178008-101-x1[NA]	101	A178008-101-x1[NA]	139	4415	1766.47	-0.201939	0.201939	0.393939	13	0.249595	0.847719	944	normalize to internal Standard	1762.91	1760.14	1763.51	3.37	139	4415	16	21	100	4415@1762.91	0.247751	0.17314	0.138762	0.299576	0.144595	0.0818346	0.172744	0.192979	0.181577	0.256994	0.198277	0.113199	0.152953	0.121101	0.131367	0.144352	0.129535	0.088531	0.219785	0.139343	0.118998
M000032_A178001-101-x1[L-]_NA_1766.72_TRUE_VAR5_ALK_Glutamine, DL- (3TMS)	A178001-101-x1[L-]	101	A178001-101-x1[L-]	141	1613	1766.72	0.224206	0.224206	0.0444444	4	0.83232	1.33398	591	normalize to internal Standard	1770.69	1768.81	1771.84	3.03	141	1613	5	21	100	1613@1770.69	0.247416	0.440535	0.330406	0.290193	0.39147	0.250156	0.300663	0.28152	0.283626	0.273143	0.285494	0.302142	0.28167	0.246885	0.303853	0.321178	0.341768	0.415048	0.300753	0.389284	0.276188
M000000_A177014-101-x1[NA]_NA_1774.08_TRUE_VAR5_ALK_Ethanolaminephosphate (4TMS)	A177014-101-x1[NA]	101	A177014-101-x1[NA]	142	9880	1774.08	0.0608396	0.0608396	0.0359712	5	0.222287	0.494593	947	normalize to internal Standard	1775.16	1774.47	1775.72	1.25	142	9880	5	20	100	9880@1775.16		0.187605	0.154832	0.163748	0.11668	0.123462	0.166442	0.127113	0.120645	0.144696	0.136757	0.0840777	0.115612	0.167665	0.22383	0.187424	0.198519	0.216807	0.173356	0.407959	0.0347118
M000000_A180004-101-x1[NA]_NA_1777.14_PRED_VAR5_ALK_NA	A180004-101-x1[NA]	101	A180004-101-x1[NA]	142	4331	1777.14	0.0865811	0.0865811	0.298246	17	0.470812	1.5332	776	normalize to internal Standard	1778.68	1776.04	1780.75	4.71	142	4331	20	21	100	4331@1778.68	0.177171	0.220046	0.182064	0.333185	0.195249	0.0902534	0.214239	0.23821	0.217733	0.293099	0.235843	0.171316	0.204133	0.178628	0.170392	0.208167	0.158836	0.142167	0.246642	0.196588	0.178826
M000000_A181007-101-x1[NA]_NA_1796.42_PRED_VAR5_ALK_Azelaic Acid	A181007-101-x1[NA]	101	A181007-101-x1[NA]	144	4285	1796.42	-0.309345	0.309345	0.2375	19	0.795675	2.5168	723	normalize to internal Standard	1790.88	1790.26	1792.1	1.84	144	4285	27	21	100	4285@1790.88	0.020522	0.0154656	0.00658027	0.00404134	0.00350666	0.0104369	0.00449962	0.00278972	0.00761083	0.00239058	0.00341758	0.0133184	0.00416039	0.00306051	0.00335519	0.00318547	0.00742293	0.00254967	0.00620842	0.00548459	0.00326842
M000105_A181003-101-x1[NA]_NA_1791.68_TRUE_VAR5_ALK_Glyceric acid-3-phosphate (4TMS)	A181003-101-x1[NA]	101	A181003-101-x1[NA]	144	11688	1791.68	0.10649	0.10649	0.0683761	8	0.283428	0.69876	880	normalize to internal Standard	1793.59	1793.02	1794.43	1.41	144	11688	8	19	100	11688@1793.59		0.0680205	0.0901019	0.0841012	0.147355	0.0581623	0.0674242	0.0572624	0.0785278	0.257274	0.391376	0.0803852	0.0617665	0.0696105	0.0965132	0.0202095	0.0887674	0.16083	0.0560033	0.0527182
M000000_A181010-101-x1[NA]_NA_1808.98_PRED_VAR5_ALK_NA	A181010-101-x1[NA]	101	A181010-101-x1[NA]	145	13353	1808.98	-0.74796	0.74796	0.157895	6	0.387433	0.74908	821	normalize to internal Standard	1795.55	1795.02	1796.06	1.04	145	13353	6	20	100	13353@1795.55		0.235803	0.222498	0.230182	0.137853	0.132903	0.336335	0.192503	0.291555	0.233296	0.146758	0.181824	0.169122	0.222901	0.21054	0.175967	0.0302147	0.393556	0.179493	0.11866	0.254511
M000000_A182004-101-x1[NA]_NA_1806.29_TRUE_VAR5_ALK_Citric acid (4TMS)	A182004-101-x1[NA]	101	A182004-101-x1[NA]	148	1849	1806.29	0.0116247	0.0116247	0.245614	28	0.453	1.35906	961	normalize to internal Standard	1806.5	1803	1808.83	5.83	148	1849	41	21	100	1849@1806.50	0.0520894	0.356306	0.394358	0.333472	0.426715	0.356759	0.410939	0.371116	0.411754	0.435577	0.404601	0.401648	0.382203	0.343259	0.366779	0.290279	0.351779	0.425919	0.303105	0.318052	0.186258
M000028_A182002-101-x1[L-]_NA_1807.64_TRUE_VAR5_ALK_Ornithine (4TMS)	A182002-101-x1[L-]	101	A182002-101-x1[L-]	148	1844	1807.64	-0.0293286	0.0293286	0.0849057	9	1.0185	2.72829	965	normalize to internal Standard	1807.11	1803.1	1808.13	5.03	148	1844	9	21	100	1844@1807.11	0.0964149	0.379566	0.344179	0.27793	0.326831	0.328868	0.384167	0.320243	0.334135	0.244675	0.243252	0.292209	0.314259	0.274488	0.318258	0.191035	0.30577	0.350164	0.304578	0.374529	0.320331
M000038_A183001-101-x1[NA]_NA_1816.48_PRED_VAR5_ALK_Arginine [-NH3] (3TMS)	A183001-101-x1[NA]	101	A183001-101-x1[NA]	150	1750	1816.48	-0.00991026	0.00991026	0.0309278	3	0.268106	0.402159	959	normalize to internal Standard	1816.3	1814.83	1817.29	2.46	150	1750	3	21	100	1750@1816.30	0.0647132	0.194885	0.183396	0.161492	0.258707	0.129669	0.17746	0.16471	0.167107	0.139602	0.117886	0.128543	0.161023	0.131325	0.217825	0.182671	0.187408	0.196341	0.163488	0.228107	0.1853
M000000_A184003-101-x1[NA]_NA_1821.47_PRED_VAR5_ALK_NA	A184003-101-x1[NA]	101	A184003-101-x1[NA]	150	1737	1821.47	-0.0378958	0.0378958	0.383562	56	0.276582	2.00004	943	normalize to internal Standard	1820.78	1818.97	1822.82	3.85	150	1737	56	21	100	1737@1820.78	0.0408099	0.201171	0.258185	0.281496	0.264245	0.257525	0.263524	0.34333	0.253166	0.353646	0.34364	0.212373	0.225051	0.30934	0.265557	0.182189	0.214139	0.257052	0.199249	0.182858	0.133843
M000000_A184005-101-x1[NA]_NA_1829.62_PRED_VAR5_ALK_NA	A184005-101-x1[NA]	101	A184005-101-x1[NA]	151	5056	1829.62	0.0529884	0.0529884	0.0659341	12	0.110216	0.366437	966	normalize to internal Standard	1830.59	1829.97	1831.46	1.49	151	5056	12	20	100	5056@1830.59		0.202971	0.252477	0.295198	0.268212	0.266161	0.246759	0.321735	0.242173	0.359035	0.361253	0.233853	0.241755	0.344355	0.251228	0.177659	0.225617	0.258613	0.193113	0.18702	0.125025
M000082_A185002-101-x1[NA]_NA_1840.61_TRUE_VAR5_ALK_Dehydroascorbic acid dimer (2MEOX) MP	A185002-101-x1[NA]	101	A185002-101-x1[NA]	154	2124	1840.61	-0.16053	0.16053	0.535714	45	0.410339	1.54731	955	normalize to internal Standard	1837.66	1834.63	1838.41	3.78	154	2124	64	21	100	2124@1837.66	0.0303699	0.187417	0.250376	0.249855	0.230727	0.13012	0.202895	0.277163	0.216045	0.335587	0.267308	0.158812	0.0931224	0.193511	0.292295	0.230743	0.169138	0.165561	0.156335	0.206725	0.207311
M000480_A185004-101-x1[NA]_NA_1845.77_TRUE_VAR5_ALK_Tetradecanoic acid (1TMS)	A185004-101-x1[NA]	101	A185004-101-x1[NA]	155	2069	1845.77	-0.0390233	0.0390233	0.06	3	0.215071	0.322607	994	normalize to internal Standard	1845.05	1844.26	1845.74	1.48	155	2069	3	21	100	2069@1845.05	0.282919	0.278337	0.2438	0.287735	0.266131	0.322194	0.247972	0.332571	0.267795	0.328213	0.28706	0.261545	0.274261	0.320162	0.283075	0.334939	0.243474	0.343423	0.312891	0.263468	0.260977
M000000_A184023-101-x1[NA]_NA_1846.23_TRUE_VAR5_ALK_Homoserine lactone, N-heptanoyl-	A184023-101-x1[NA]	101	A184023-101-x1[NA]	155	7470	1846.23	-0.0379295	0.0379295	0.0416667	3	3.31782	4.97673	407	normalize to internal Standard	1845.53	1843.36	1846.97	3.61	155	7470	3	17	100	7470@1845.53	0.149942	0.131231	0.152138	0.150218	0.274822	0.152572	0.156362	0.18275	0.161826	0.203234	0.156594		0.164351	0.149436	0.164433	0.191405		0.203011			0.188856
M000606_A187002-101-x1[NA]_NA_1853.97_TRUE_VAR5_ALK_Fructose (1MEOX) (5TMS) MP	A187002-101-x1[NA]	101	A187002-101-x1[NA]	158	2090	1853.97	-0.00701247	0.00701247	0.145299	17	0.546517	1.96099	980	normalize to internal Standard	1853.84	1847.67	1854.64	6.97	158	2090	17	21	100	2090@1853.84	0.0303809	0.0281149	0.0309839	0.0648776	0.0322364	0.0187992	0.0157117	0.029583	0.0358324	0.0167109	0.0268842	0.271979	0.136615	0.0791083	0.0267594	0.132988	0.0225962	0.0171815	0.0229108	0.043437	0.0742406
M000606_A188004-101-x1[NA]_NA_1863.13_TRUE_VAR5_ALK_Fructose (1MEOX) (5TMS) BP	A188004-101-x1[NA]	101	A188004-101-x1[NA]	162	5703	1863.13	0.0423838	0.0423838	0.104	13	0.596383	1.61451	881	normalize to internal Standard	1863.92	1862.93	1864.61	1.68	162	5703	13	21	100	5703@1863.92	0.0220717	0.034238	0.0407358	0.0672616	0.0352237	0.0190842	0.0206415	0.0443222	0.0358648	0.0241049	0.0165661	0.302787	0.154294	0.0976584	0.0320657	0.141143	0.0273197	0.0207144	0.0290374	0.0451399	0.085888
M000095_A188005-101-x1[NA]_NA_1873.97_TRUE_VAR5_ALK_Adenine (2TMS)	A188005-101-x1[NA]	101	A188005-101-x1[NA]	164	6608	1873.97	-0.139471	0.139471	0.04	5	0.270363	0.509411	959	normalize to internal Standard	1871.36	1870.8	1872.54	1.74	164	6608	5	21	100	6608@1871.36	0.00438276	0.0622075	0.0819005	0.125206	0.12395	0.106063	0.103509	0.195392	0.128462	0.197856	0.103673	0.0460034	0.149678	0.194578	0.141752	0.153869	0.0793784	0.204663	0.127625	0.102106	0.0878772
M000040_A189002-101-x1[NA]_NA_1878.29_TRUE_VAR5_ALK_Glucose (1MEOX) (5TMS) MP	A189002-101-x1[NA]	101	A189002-101-x1[NA]	167	1955	1878.29	0.148319	0.148319	0.0204082	3	0.241147	0.361721	983	normalize to internal Standard	1881.08	1880.46	1881.69	1.23	167	1955	3	21	100	1955@1881.08	0.188482	0.302786	0.258736	0.295774	0.283089	0.22341	0.255653	0.215849	0.274766	0.193377	0.182702	0.226307	0.39832	0.245032	0.264871	0.35549	0.402591	0.42444	0.333166	0.30506	0.405626
M000542_A189018-101-x1[NA]_NA_1886.08_PRED_VAR5_ALK_Sebacic acid (2TMS)	A189018-101-x1[NA]	101	A189018-101-x1[NA]	168	8066	1886.08	0.0572289	0.0572289	0.0955882	13	0.362335	1.08931	856	normalize to internal Standard	1887.16	1886.05	1888.5	2.45	168	8066	13	10	100	8066@1887.16			0.118082	0.100595	0.100227			0.11069	0.127784	0.114991	0.150047	0.190531			0.0826012				0.118932
M000040_A191001-101-x1[NA]_NA_1898.54_TRUE_VAR5_ALK_Glucose (1MEOX) (5TMS) BP	A191001-101-x1[NA]	101	A191001-101-x1[NA]	169	10728	1898.54	0.126253	0.126253	0.0319149	3	0.723937	1.08591	622	normalize to internal Standard	1900.94	1899.35	1901.62	2.27	169	10728	3	21	100	10728@1900.94	0.0726127	0.200288	0.161486	0.222606	0.220804	0.138882	0.163674	0.136285	0.197861	0.101684	0.090059	0.127935	0.357486	0.167407	0.190185	0.31941	0.337259	0.357984	0.285721	0.221707	0.350742
M000014_A192003-101-x1[(L-)]_NA_1913.61_TRUE_VAR5_ALK_Lysine (4TMS)	A192003-101-x1[(L-)]	101	A192003-101-x1[(L-)]	172	2365	1913.61	-0.0308413	0.0308413	0.125	12	0.677858	1.78816	903	normalize to internal Standard	1913.02	1908.15	1914.41	6.26	172	2365	12	21	100	2365@1913.02	0.111327	0.368232	0.308555	0.218191	0.260063	0.252816	0.326336	0.251236	0.289951	0.23888	0.189326	0.203064	0.310271	0.234162	0.352122	0.220599	0.329126	0.388923	0.301235	0.422013	0.381787
M000055_A193001-101-x1[D-]_NA_1919.41_TRUE_VAR5_ALK_Sorbitol (6TMS)	A193001-101-x1[D-]	101	A193001-101-x1[D-]	173	2290	1919.41	-0.0291841	0.0291841	0.315315	35	0.959084	3.77228	840	normalize to internal Standard	1918.85	1915.23	1928.6	13.37	173	2290	35	21	100	2290@1918.85	0.026132	0.0858463	0.0513789	0.0512336	0.0372573	0.0790483	0.0430013	0.0531492	0.0366004	0.0558557	0.0553878	0.0877747	0.420832	0.0559586	0.145729	0.184624	0.0448047	0.0644228	0.0467503	0.0672347	0.049927
M000035_A194002-101-x1[DL-]_NA_1934.12_TRUE_VAR5_ALK_Tyrosine (3TMS)	A194002-101-x1[DL-]	101	A194002-101-x1[DL-]	176	11654	1934.12	-0.042932	0.042932	0.0659341	6	0.200037	0.350078	988	normalize to internal Standard	1933.29	1932.42	1933.9	1.48	176	11654	6	21	100	11654@1933.29	0.0275879	0.223859	0.186689	0.151109	0.319203	0.177241	0.24942	0.148721	0.18641	0.0658876	0.0592885	0.071821	0.116631	0.120004	0.17866	0.14463	0.287105	0.389568	0.249576	0.319123	0.254707
M000000_A196002-101-x1[NA]_NA_1948.14_PRED_VAR5_ALK_Isoascorbic acid, D(-)- (4TMS)	A196002-101-x1[NA]	101	A196002-101-x1[NA]	177	2184	1948.14	-0.00410665	0.00410665	0.333333	14	0.224594	0.598153	968	normalize to internal Standard	1948.06	1940.53	1948.92	8.39	177	2184	108	21	100	2184@1948.06	0.0181317	0.173461	0.159779	0.183698	0.218906	0.157036	0.220301	0.140673	0.235108	0.0827794	0.0212647	0.287936	0.380467	0.286107	0.142102	0.296742	0.228236	0.387266	0.327372	0.296268	0.237503
M000000_A196021-101-x1[NA]_NA_1954.92_PRED_VAR5_ALK_NA	A196021-101-x1[NA]	101	A196021-101-x1[NA]	178	12114	1954.92	-0.116765	0.116765	0.222222	8	0.560314	1.42089	800	normalize to internal Standard	1952.64	1951.52	1953.78	2.26	178	12114	8	10	100	12114@1952.64				0.155681								0.133877	0.147329	0.0955286		0.325446	0.108106	0.123999	0.122464	0.0937712	0.0992833
M000743_A193005-101-x1[NA]_NA_1958.69_TRUE_VAR5_ALK_Hexadecan-1-ol, n- (1TMS)	A193005-101-x1[NA]	101	A193005-101-x1[NA]	178	5681	1958.69	-0.0812427	0.0812427	0.0649351	5	0.193326	0.374054	859	normalize to internal Standard	1957.1	1956.01	1957.61	1.6	178	5681	5	21	100	5681@1957.10	0.368168	0.334108	0.322206	0.34669	0.328867	0.358445	0.299441	0.392804	0.331147	0.346916	0.32243	0.342497	0.334193	0.373996	0.270603	0.287712	0.241704	0.31117	0.317053	0.279901	0.250439
M000000_A199008-101-x1[NA]_NA_1982.4_PRED_VAR5_ALK_NA	A199008-101-x1[NA]	101	A199008-101-x1[NA]	184	2617	1982.4	0.0131137	0.0131137	0.166667	7	0.631658	1.25856	908	normalize to internal Standard	1982.66	1978.96	1986.56	7.6	184	2617	12	21	100	2617@1982.66	0.0834272	0.233398	0.250724	0.327122	0.392547	0.118191	0.212327	0.26565	0.289955	0.334775	0.342967	0.155831	0.138518	0.207311	0.248626	0.229276	0.170469	0.158137	0.112025	0.207336	0.154673
M000508_A200001-101-x1[NA]_NA_1984.78_TRUE_VAR5_ALK_Gluconic acid (6TMS)	A200001-101-x1[NA]	101	A200001-101-x1[NA]	184	2616	1984.78	0.0604236	0.0604236	0.294118	25	0.805199	2.92612	728	normalize to internal Standard	1985.98	1981.27	1987.39	6.12	184	2616	26	21	100	2616@1985.98	0.0127379	0.0039271	0.00456367	0.0139164	0.00781412	0.00274554	0.00555722	0.00717221	0.00643767	0.00927857	0.00712578	0.0170582	0.0162265	0.0108417	0.00536045	0.0486387	0.0074508	0.0127274	0.00792357	0.00646285	0.00792029
M000000_A200003-101-x1[NA]_NA_1993.06_PRED_VAR5_ALK_NA	A200003-101-x1[NA]	101	A200003-101-x1[NA]	186	9002	1993.06	-0.0316197	0.0316197	0.206897	6	0.173189	0.37763	962	normalize to internal Standard	1992.43	1991.8	1993.14	1.34	186	9002	8	21	100	9002@1992.43	0.0604476	0.271605	0.18453	0.38443	0.20722	0.0537248	0.212124	0.12019	0.239365	0.238737	0.15693	0.0766631	0.139123	0.122308	0.124609	0.0541281	0.134629	0.152324	0.206251	0.15987	0.0093861
M000483_A205001-101-x1[NA]_NA_2045.67_PRED_VAR5_ALK_Hexadecanoic acid (1TMS)	A205001-101-x1[NA]	101	A205001-101-x1[NA]	196	2961	2045.67	0.00293294	0.00293294	0.452055	33	0.272141	1.0605	978	normalize to internal Standard	2045.73	2044.2	2046.3	2.1	196	2961	38	21	100	2961@2045.73	0.316192	0.310777	0.261154	0.313912	0.349739	0.342564	0.285414	0.355931	0.307832	0.352928	0.311206	0.287101	0.312299	0.352107	0.312305	0.345255	0.286918	0.373418	0.326805	0.306798	0.256262
M000000_A209004-101-x1[NA]_NA_2078.2_PRED_VAR5_ALK_NA	A209004-101-x1[NA]	101	A209004-101-x1[NA]	199	4477	2078.2	-0.0915089	0.0915089	0.186441	11	0.827557	2.31448	667	normalize to internal Standard	2076.3	2075.52	2077.24	1.72	199	4477	13	21	100	4477@2076.30	0.204122	0.178588	0.181552	0.224109	0.245064	0.205897	0.197352	0.250464	0.225732	0.281193	0.257103	0.176227	0.215355	0.256007	0.248876	0.225785	0.177117	0.249413	0.26679	0.203911	0.149642
M000060_A209002-101-x1[NA]_NA_2084.88_PRED_VAR5_ALK_Inositol, myo- (6TMS)	A209002-101-x1[NA]	101	A209002-101-x1[NA]	200	5270	2084.88	-0.210045	0.210045	0.149425	13	0.218874	0.532935	927	normalize to internal Standard	2080.51	2079.7	2081.15	1.45	200	5270	13	21	100	5270@2080.51	0.00118972	0.0189598	0.0186119	0.0187045	0.0288173	0.0118324	0.0222752	0.0183977	0.0194919	0.00952197	0.010739	0.0264927	0.0219247	0.00974441	0.0208974	0.0174652	0.0206771	0.020012	0.024967	0.0339038	0.0259577
M000699_A211006-101-x1[NA]_NA_2094.62_TRUE_VAR5_ALK_Uric acid (4TMS)	A211006-101-x1[NA]	101	A211006-101-x1[NA]	204	2756	2094.62	-0.0664046	0.0664046	0.487179	19	0.51973	1.46621	835	normalize to internal Standard	2093.23	2092.32	2096.68	4.36	204	2756	54	20	100	2756@2093.23		0.064623	0.0972105	0.0311143	0.380276	0.0475509	0.417372	0.0682872	0.0882742	0.0707394	0.100847	0.134898	0.0510195	0.0751624	0.273699	0.0825449	0.0523991	0.0648889	0.0876696	0.0550097	0.0722961
M000758_A210010-101-x1[NA]_NA_2090.22_PRED_VAR5_ALK_Octadecadienoic acid methyl ester, 9,12-(Z,Z)-, n-	A210010-101-x1[NA]	101	A210010-101-x1[NA]	204	2754	2090.22	0.200533	0.200533	0.436782	38	1.07435	4.28292	777	normalize to internal Standard	2094.42	2092.96	2098.21	5.25	204	2754	53	21	100	2754@2094.42	0.135697	0.198838	0.168413	0.218582	0.195689	0.233401	0.238287	0.312046	0.299591	0.328238	0.184952	0.200639	0.25642	0.266651	0.259551	0.267019	0.24496	0.275501	0.27195	0.243321	0.219086
M000000_A211005-101-x1[NA]_NA_2104.8_PRED_VAR5_ALK_NA	A211005-101-x1[NA]	101	A211005-101-x1[NA]	205	2713	2104.8	-0.0927313	0.0927313	0.166667	5	0.337179	0.592221	933	normalize to internal Standard	2102.85	2102.28	2103.43	1.15	205	2713	5	21	100	2713@2102.85	0.0436605	0.256594	0.137887	0.408497	0.238949	0.0117718	0.28984	0.150019	0.297185	0.165278	0.0485837	0.148582	0.335405	0.129082	0.0712317	0.169495	0.151074	0.110877	0.252226	0.234577	0.213698
M000000_A214002-101-x1[NA]_NA_2132.12_TRUE_VAR5_ALK_Guanine (3TMS)	A214002-101-x1[NA]	101	A214002-101-x1[NA]	211	2858	2132.12	-0.251555	0.251555	0.0666667	11	0.303497	0.909383	992	normalize to internal Standard	2126.77	2126.19	2127.38	1.19	211	2858	11	20	100	2858@2126.77		0.226723	0.226115	0.178148	0.384516	0.149026	0.272416	0.223219	0.231679	0.22667	0.163811	0.13952	0.248901	0.159738	0.360244	0.280806	0.259982	0.377528	0.18794	0.272762	0.1005
M000484_A214005-101-x1[NA]_NA_2144.58_TRUE_VAR5_ALK_Heptadecanoic acid (1TMS)	A214005-101-x1[NA]	101	A214005-101-x1[NA]	214	8367	2144.58	-0.108297	0.108297	0.125	5	0.193492	0.39207	950	normalize to internal Standard	2142.26	2141.61	2142.76	1.15	214	8367	5	21	100	8367@2142.26	0.32042	0.360614	0.269269	0.318391	0.366964	0.372561	0.299388	0.371679	0.314691	0.363826	0.323825	0.298644	0.327931	0.358032	0.329926	0.332541	0.312556	0.39995	0.359878	0.346005	0.248311
M000000_A215003-101-x1[NA]_NA_2150.05_TRUE_VAR5_ALK_Histidine (4TMS)	A215003-101-x1[NA]	101	A215003-101-x1[NA]	215	10125	2150.05	-0.0563095	0.0563095	0.0245399	4	0.595867	1.09732	679	normalize to internal Standard	2148.84	2148.08	2149.42	1.34	215	10125	4	6	100	10125@2148.84					0.0219333			0.0249026		0.0257113				0.0258206		0.0173369		0.0276984
M000704_A215001-101-x1[NA]_NA_2152.14_PRED_VAR5_ALK_Octadecan-1-ol, n- (1TMS)	A215001-101-x1[NA]	101	A215001-101-x1[NA]	217	3182	2152.14	0.00696932	0.00696932	0.106061	7	0.628414	1.96601	699	normalize to internal Standard	2152.29	2151.79	2152.88	1.09	217	3182	7	21	100	3182@2152.29	0.327636	0.368574	0.309558	0.322366	0.300406	0.312605	0.258309	0.328639	0.330371	0.324355	0.280712	0.306498	0.323715	0.358478	0.294468	0.292676	0.279892	0.313258	0.318182	0.302911	0.301651
M000000_A217010-101-x1[NA]_NA_2161.9_PRED_VAR5_ALK_NA	A217010-101-x1[NA]	101	A217010-101-x1[NA]	223	4513	2161.9	-0.0347037	0.0347037	0.472222	17	0.511508	1.42006	886	normalize to internal Standard	2161.15	2159.5	2162.64	3.14	223	4513	24	21	100	4513@2161.15	0.111896	0.254221	0.283778	0.290889	0.242436	0.146592	0.225544	0.295329	0.267034	0.376663	0.364931	0.16868	0.110464	0.217381	0.299042	0.214017	0.229153	0.174782	0.140235	0.191117	0.184341
M000000_A217012-101-x1[NA]_NA_2165.99_PRED_VAR5_ALK_NA	A217012-101-x1[NA]	101	A217012-101-x1[NA]	225	5547	2165.99	-0.0133906	0.0133906	0.575	23	0.546473	1.76763	842	normalize to internal Standard	2165.7	2164.93	2166.49	1.56	225	5547	35	18	100	5547@2165.70	0.0970743		0.10169	0.196669	0.133485	0.0957946	0.135354	0.37988	0.201729	0.29091	0.138269		0.0895993	0.14928	0.134119	0.180357		0.0830293	0.0867631	0.0669334	0.348174
M000485_A225002-101-x1[NA]_NA_2245.33_TRUE_VAR5_ALK_Octadecanoic acid (1TMS)	A225002-101-x1[NA]	101	A225002-101-x1[NA]	239	3250	2245.33	-0.113252	0.113252	0.474227	46	0.403982	1.53582	975	normalize to internal Standard	2242.79	2242.05	2243.64	1.59	239	3250	54	21	100	3250@2242.79	0.302082	0.306021	0.269081	0.304593	0.32625	0.320906	0.299313	0.359678	0.307296	0.36524	0.297728	0.277108	0.309302	0.343304	0.314705	0.318945	0.29309	0.352179	0.321675	0.303264	0.229061
M000106_A226002-101-x1[NA]_NA_2251.32_TRUE_VAR5_ALK_Spermidine (5TMS)	A226002-101-x1[NA]	101	A226002-101-x1[NA]	241	3057	2251.32	-0.156152	0.156152	0.232323	23	0.342686	1.33181	915	normalize to internal Standard	2247.81	2245.9	2248.68	2.78	241	3057	23	21	100	3057@2247.81	0.00490504	0.136193	0.170311	0.101157	0.0327336	0.257933	0.111313	0.299437	0.152778	0.322201	0.263565	0.206132	0.130999	0.108285	0.0560538	0.165021	0.122188	0.206246	0.0685061	0.0674647	0.116708
M000000_A225004-101-x1[NA]_NA_2246.41_PRED_VAR5_ALK_NA	A225004-101-x1[NA]	101	A225004-101-x1[NA]	243	7280	2246.41	0.715987	0.715987	0.09375	3	0.704035	1.05605	649	normalize to internal Standard	2262.61	2262.01	2263.19	1.18	243	7280	3	3	100	7280@2262.61					0.171891							0.403792	0.340131
M000000_A231002-101-x1[NA]_NA_2297.44_PRED_VAR5_ALK_NA	A231002-101-x1[NA]	101	A231002-101-x1[NA]	252	3111	2297.44	0.0317644	0.0317644	0.277778	10	0.192983	0.481053	986	normalize to internal Standard	2298.17	2295.34	2300.56	5.22	252	3111	20	20	100	3111@2298.17		0.103375	0.177587	0.0425385	0.314087	0.0329667	0.37857	0.0216727	0.212043	0.0235918	0.0271213	0.131344	0.125979	0.0628107	0.288514	0.0469286	0.0334234	0.022607	0.0207796	0.0507465	0.0276369
M000000_A231004-101-x1[NA]_NA_2302_PRED_VAR5_ALK_NA	A231004-101-x1[NA]	101	A231004-101-x1[NA]	254	6722	2302	0.248296	0.248296	0.0757576	15	0.716898	1.87758	953	normalize to internal Standard	2307.73	2306.4	2309.03	2.63	254	6722	17	21	100	6722@2307.73	0.438015	0.128534	0.175286	0.184019	0.1654	0.194663	0.137386	0.234569	0.156021	0.244691	0.210551	0.206779	0.158793	0.17037	0.175263	0.163914	0.139393	0.17941	0.16154	0.139597	0.208462
M000124_A243003-101-x1[L-,2P-]_NA_2412.39_PRED_VAR5_ALK_Inositol-2-phosphate, myo- (7TMS)	A243003-101-x1[L-,2P-]	101	A243003-101-x1[L-,2P-]	273	9782	2412.39	-0.0800677	0.0800677	0.171429	6	0.505713	1.34354	909	normalize to internal Standard	2410.46	2409.55	2411.49	1.94	273	9782	6	20	100	9782@2410.46		0.160548	0.18909	0.345607	0.23085	0.180104	0.237652	0.166372	0.225276	0.141857	0.133653	0.119253	0.238512	0.306917	0.201318	0.326982	0.271044	0.370562	0.194711	0.183711	0.0533256
M000000_A242003-101-x1[NA]_NA_2406.82_PRED_VAR5_ALK_NA	A242003-101-x1[NA]	101	A242003-101-x1[NA]	273	9123	2406.82	0.27719	0.27719	0.00904977	4	0.228387	0.409015	869	normalize to internal Standard	2413.51	2412.68	2414.1	1.42	273	9123	4	21	100	9123@2413.51	0.449704	0.25153	0.262096	0.314626	0.289254	0.268069	0.257117	0.307416	0.266604	0.317935	0.270339	0.24586	0.270949	0.299564	0.277431	0.299821	0.269089	0.308917	0.282002	0.261203	0.258145
M000077_A244001-101-x1[D-]_NA_2417.35_TRUE_VAR5_ALK_Gluconic acid-6-phosphate (7TMS)	A244001-101-x1[D-]	101	A244001-101-x1[D-]	274	10742	2417.35	-0.0343469	0.0343469	0.015873	3	0.354203	0.531304	896	normalize to internal Standard	2416.52	2415.45	2417.45	2	274	10742	3	19	100	10742@2416.52		0.0367557	0.0372355	0.0430947	0.035516	0.0274139	0.0318322	0.019302	0.0296615	0.0220124	0.0153212	0.00969838	0.0309703	0.0307476	0.0359683	0.0237064	0.025463	0.0474541	0.0312188	0.0207156
M000489_A245001-101-x1[NA]_NA_2453.82_TRUE_VAR5_ALK_Eicosanoic acid (1TMS)	A245001-101-x1[NA]	101	A245001-101-x1[NA]	280	8248	2453.82	-0.0823884	0.0823884	0.0727273	4	0.101385	0.199489	959	normalize to internal Standard	2451.8	2451.23	2452.48	1.25	280	8248	4	21	100	8248@2451.80	0.419474	0.381218	0.288354	0.343352	0.367998	0.382082	0.321182	0.364851	0.32096	0.369086	0.34184	0.317842	0.325685	0.359479	0.342096	0.330978	0.316013	0.388119	0.35158	0.369609	0.210918
M000106_A247007-101-x1[NA]_NA_2468.36_PRED_VAR5_ALK_Spermidine [+CO2] (5TMS)	A247007-101-x1[NA]	101	A247007-101-x1[NA]	285	9120	2468.36	0.0716561	0.0716561	0.0218978	3	0.275928	0.413891	838	normalize to internal Standard	2470.13	2469.21	2470.82	1.61	285	9120	3	4	100	9120@2470.13					0.403499			0.123838	0.156243							0.136271
M000000_A255002-101-x1[NA]_NA_2541.99_PRED_VAR5_ALK_NA	A255002-101-x1[NA]	101	A255002-101-x1[NA]	305	5109	2541.99	0.0994294	0.0994294	0.0769231	6	0.298177	0.736928	866	normalize to internal Standard	2544.52	2542.64	2545.25	2.61	305	5109	6	21	100	5109@2544.52	0.203887	0.15735	0.110996	0.0985063	0.0984315	0.133905	0.0971519	0.0997651	0.112857	0.10243	0.0926675	0.146797	0.09511	0.0938526	0.0980709	0.0957609	0.118287	0.092278	0.107836	0.101128	0.0743634
M000000_A257001-101-x1[NA]_NA_2556.46_PRED_VAR5_ALK_NA	A257001-101-x1[NA]	101	A257001-101-x1[NA]	308	3641	2556.46	0.128138	0.128138	0.114583	11	0.386239	1.21186	982	normalize to internal Standard	2559.74	2559.09	2560.32	1.23	308	3641	12	21	100	3641@2559.74	0.297279	0.217377	0.175853	0.188835	0.20863	0.165475	0.188033	0.232668	0.178619	0.22525	0.185259	0.204977	0.216315	0.23729	0.222331	0.233253	0.153284	0.252043	0.231441	0.216993	0.21118
M000275_A259004-101-x1[NA]_NA_2582.01_TRUE_VAR5_ALK_Inosine (4TMS)	A259004-101-x1[NA]	101	A259004-101-x1[NA]	313	3594	2582.01	-0.152828	0.152828	0.107143	24	0.158568	0.594499	975	normalize to internal Standard	2578.07	2576.7	2580	3.3	313	3594	24	21	100	3594@2578.07	0.0219377	0.146542	0.168916	0.278526	0.251924	0.123715	0.207949	0.182273	0.131038	0.185362	0.0676624	0.0470898	0.223797	0.292176	0.277197	0.377147	0.24939	0.372304	0.205126	0.211085	0.0655079
M000000_A264005-101-x1[NA]_NA_2623.26_PRED_VAR5_ALK_NA	A264005-101-x1[NA]	101	A264005-101-x1[NA]	325	5815	2623.26	-0.29746	0.29746	0.0372671	6	0.876561	2.05768	799	normalize to internal Standard	2615.48	2614.65	2616.31	1.66	325	5815	7	15	100	5815@2615.48		0.312367	0.138529	0.155452	0.379704		0.217876		0.16373			0.0736076	0.228761	0.17731	0.0797906	0.104681	0.159471		0.137835	0.128806	0.212609
M000044_A264001-101-x1[NA]_NA_2621.77_TRUE_VAR5_ALK_Sucrose (8TMS)	A264001-101-x1[NA]	101	A264001-101-x1[NA]	327	3489	2621.77	0.0735602	0.0735602	0.0955414	15	0.532386	1.91248	978	normalize to internal Standard	2623.7	2621.48	2625.65	4.17	327	3489	15	21	100	3489@2623.70	0.0869424	0.148246	0.179611	0.151257	0.162713	0.0941894	0.282978	0.093507	0.209863	0.114043	0.0857784	0.430207	0.302094	0.175619	0.285652	0.133115	0.109432	0.0974514	0.112999	0.209279	0.159387
M000287_A265001-101-x1[NA]_NA_2639.68_PRED_VAR5_ALK_Adenosine (4TMS)	A265001-101-x1[NA]	101	A265001-101-x1[NA]	329	13451	2639.68	0.0204528	0.0204528	0.056338	4	0.161968	0.308585	945	normalize to internal Standard	2640.22	2639.2	2641.02	1.82	329	13451	4	20	100	13451@2640.22		0.363565	0.218886	0.239695	0.267486	0.176879	0.305662	0.238161	0.214259	0.248902	0.156985	0.254506	0.267954	0.242719	0.386943	0.202564	0.192052	0.255657	0.234844	0.214489	0.355998
M000000_A271004-101-x1[NA]_NA_2698.87_PRED_VAR5_ALK_NA	A271004-101-x1[NA]	101	A271004-101-x1[NA]	341	9233	2698.87	-0.0723047	0.0723047	0.0857143	3	1.12549	1.68824	520	normalize to internal Standard	2696.92	2695.9	2698.56	2.66	341	9233	3	8	100	9233@2696.92	0.0437782					0.019831	0.0266764						0.0237218		0.0234463			0.118277	0.0332463		0.0329567
M000048_A274001-101-x1[NA]_NA_2719.8_TRUE_VAR5_ALK_Maltose (1MEOX) (8TMS) MP	A274001-101-x1[NA]	101	A274001-101-x1[NA]	346	3749	2719.8	-0.025376	0.025376	0.110577	23	0.397292	1.80081	883	normalize to internal Standard	2719.11	2718.34	2720.06	1.72	346	3749	23	20	100	3749@2719.11		0.0401817	0.0423311	0.0420315	0.0455014	0.0290468	0.045732	0.0198172	0.0381239	0.00715023	0.00399785	0.0249247	0.069841	0.0225738	0.0617785	0.0521023	0.0875422	0.102112	0.0827411	0.049	0.0929221
M000671_A274002-101-x1[NA]_NA_2729.87_PRED_VAR5_ALK_Trehalose, alpha,alpha'-, D- (8TMS)	A274002-101-x1[NA]	101	A274002-101-x1[NA]	347	3712	2729.87	-0.189378	0.189378	0.46875	60	0.390688	1.37673	941	normalize to internal Standard	2724.71	2723.71	2725.77	2.06	347	3712	63	21	100	3712@2724.71	0.00662668	0.022372	0.0299256	0.186916	0.0215651	0.016016	0.0458915	0.0310287	0.0717256	0.112324	0.0731903	0.314496	0.140881	0.357309	0.0767027	0.17994	0.0785069	0.0671736	0.156216	0.0903393	0.237306
M000048_A277002-101-x1[NA]_NA_2745.49_TRUE_VAR5_ALK_Maltose (1MEOX) (8TMS) BP	A277002-101-x1[NA]	101	A277002-101-x1[NA]	353	5811	2745.49	-0.0204012	0.0204012	0.113861	23	0.755202	2.40278	817	normalize to internal Standard	2744.93	2743.93	2745.97	2.04	353	5811	23	19	100	5811@2744.93		0.0486645	0.0428597	0.0435333	0.0448379	0.0278432	0.0442211	0.0210579	0.0394081	0.0117799		0.0281268	0.0683988	0.0250129	0.0602186	0.0569216	0.0905974	0.100205	0.0807659	0.0498233	0.0937994
M000098_A278001-101-x1[NA]_NA_2761.97_TRUE_VAR5_ALK_Guanosine (5TMS)	A278001-101-x1[NA]	101	A278001-101-x1[NA]	355	5798	2761.97	-0.0489021	0.0489021	0.0706522	13	0.429019	1.65389	875	normalize to internal Standard	2760.62	2759.97	2761.81	1.84	355	5798	13	18	100	5798@2760.62		0.0642604	0.0743611	0.353725	0.116132		0.0836673	0.0876012	0.0587221	0.0965501	0.0348063		0.228681	0.27191	0.123741	0.369433	0.169467	0.197756	0.112083	0.109351	0.0417279
M000000_A280002-101-x1[NA]_NA_2791.16_PRED_VAR5_ALK_Adenosine, 5-methylthio- (3TMS)	A280002-101-x1[NA]	101	A280002-101-x1[NA]	361	11467	2791.16	0.0877001	0.0877001	0.0227273	3	0.390699	0.586049	861	normalize to internal Standard	2793.61	2792.88	2794.4	1.52	361	11467	3	20	100	11467@2793.61		0.338877	0.313362	0.160328	0.378659	0.223134	0.365157	0.238274	0.259419	0.13002	0.114469	0.11724	0.0953744	0.10418	0.402849	0.144224	0.183601	0.214811	0.148412	0.207864	0.123393
M000058_A284001-101-x1[NA]_NA_2811.28_TRUE_VAR5_ALK_Maltitol (9TMS)	A284001-101-x1[NA]	101	A284001-101-x1[NA]	363	6751	2811.28	-0.0412794	0.0412794	0.0753769	15	0.81083	2.43455	803	normalize to internal Standard	2810.12	2809.07	2815.28	6.21	363	6751	15	20	100	6751@2810.12		0.0117856	0.00810368	0.00502292	0.00352803	0.00182722	0.0135649	0.00332753	0.00577816	0.00574002	0.0047686	0.0116775	0.00333319	0.00556607	0.0136671	0.0235078	0.00345144	0.00632643	0.00813621	0.0043279	0.0140521
M000000_A311002-101-x1[NA]_NA_3093.23_PRED_VAR5_ALK_NA	A311002-101-x1[NA]	101	A311002-101-x1[NA]	403	7009	3093.23	-0.0760301	0.0760301	0.25	21	0.476945	1.36609	927	normalize to internal Standard	3090.88	3089.47	3091.93	2.46	403	7009	22	21	100	7009@3090.88	0.0075055	0.057329	0.150453	0.0700045	0.210631	0.0338084	0.253195	0.0199042	0.17136	0.0149995	0.0157074	0.174246	0.384654	0.0715052	0.16531	0.0470379	0.0627348	0.0159445	0.0471176	0.0566493	0.0448693
M000814_A340003-101-x2[D-]_NA_3356.14_TRUE_VAR5_ALK_Kestose, 1- (11TMS)	A340003-101-x2[D-]	101	A340003-101-x2[D-]	423	3833	3356.14	0.0321695	0.0321695	0.0390879	12	0.870724	2.50144	850	normalize to internal Standard	3357.22	3355.16	3361.74	6.58	423	3833	12	16	100	3833@3357.22		0.026831	0.0650532	0.0285876	0.0113925		0.0190127		0.0163912	0.0117943	0.00487326	0.0232854	0.00907389	0.0555812	0.234975	0.0208163			0.0058329	0.413407	0.0443493
M000000_A353002-101-x1[NA]_NA_3519.73_PRED_VAR5_ALK_NA	A353002-101-x1[NA]	101	A353002-101-x1[NA]	433	7192	3519.73	-0.147102	0.147102	0.104478	7	0.382716	0.893097	901	normalize to internal Standard	3514.56	3510.74	3518.9	8.16	433	7192	7	16	100	7192@3514.56		0.0359307	0.024749	0.0212954	0.0238961	0.0199866	0.0187078	0.0143151	0.0130354				0.0188797		0.0360258	0.0341878	0.0819507	0.0567932	0.0824648	0.0452983	0.0807114
M000000_A361001-101-x1[NA]_NA_3590.08_PRED_VAR5_ALK_NA	A361001-101-x1[NA]	101	A361001-101-x1[NA]	439	7495	3590.08	0.024506	0.024506	0.0118343	4	0.211665	0.327213	831	normalize to internal Standard	3590.96	3589.46	3592.54	3.08	439	7495	4	21	100	7495@3590.96	0.392009	0.265587	0.203361	0.26078	0.260691	0.230891	0.174173	0.191343	0.201168	0.17058	0.290964	0.293028	0.183147	0.200658	0.283445	0.248874	0.273912	0.194705	0.22702	0.214033	0.268883
